# Supplementary material for: MicroRNA-130a attenuates cardiac fibrosis after myocardial infarction through TGF-β/Smad signaling by directly targeting TGF-β receptor 1
Source: Bioengineered. 2022 Feb 21;13(3):5779–91. doi: 10.1080/21655979.2022.2033380 (PMC8973730; doi:10.1080/21655979.2022.2033380)
Supplement: Supplemental Material [file KBIE_A_2033380_SM5058.zip]

Archive with 4 entries (3 files):
- supplementary/
- supplementary/supplementary 1.tif
- supplementary/supplementary 2.tif
- supplementary/supplementary 3.tif
